# Supplementary material for: Alanine Zipper-Like Coiled-Coil Domains Are Necessary for Homotypic Dimerization of Plant GAGA-Factors in the Nucleus and Nucleolus
Source: PLoS One. 2011 Feb 10;6(2):e16070. doi: 10.1371/journal.pone.0016070 (PMC3037368; doi:10.1371/journal.pone.0016070)
Supplement: Table S1 — Hydrogen bonds and salt bridges that were formed between the two monomers during the 19.5ns production run. The table gives the pairs of amino acids and their positions within the zipper domains. Only those amino acids of one monomer are listed that have formed either hydrogen bonds or salt bridges with the respective pairing residue of the other monomer. (XLS) [file pone.0016070.s012.xls]

## Sheet: H-bonds and salt bridges
	Hydrogen bonds				Saltbridges				Hydrogen bonds				Saltbridges				Hydrogen bonds				Saltbridges				Hydrogen bonds				Saltbridges				Hydrogen bonds				Saltbridges
	BPC6				BPC6				c-Jun				c-Jun				BPC6-LEU				BPC6-LEU				c-Jun-ALA				c-Jun-ALA				BPC6 (register)-3				BPC6 (register)-3
	GLU	37	ARG	38'	GLU	37'	ARG	38	GLU	282	ARG	277’	GLU	282	ARG	277’	37	GLU	38'	ARG	GLU	37	ARG	38’	GLU	282	ARG	277'	GLU	282	ARG	277’	GLU	37'	GLU	37	GLU	37'	ARG	38
	GLU	44	ARG	38'	GLU	37	ARG	38'	GLU	282	ARG	280’	GLU	282	ARG	280’	39	ASP	38'	ARG	ASP	39	ARG	38’	GLU	282	LYS	284'	GLU	282	LYS	284’	GLU	37'	ARG	38	GLU	44	ARG	38'
	GLU	44	ARG	45'	GLU	37'	ARG	45	GLN	291	ASN	292’	GLU	282’	ARG	277	44	GLU	45'	ARG	GLU	44	ARG	45’	THR	287	LYS	289'	GLU	282’	ARG	277	GLN	43'	ARG	45	GLU	44	ARG	45'
	GLU	51	ARG	45'	GLU	44	ARG	38'	ASN	292	GLN	291’					51	GLU	52'	LYS	GLU	51	LYS	52’	GLN	291	LYS	289'	GLU	282’	ARG	280	GLU	44	ARG	38'	GLU	44'	ARG	45
	GLU	51	LYS	52'	GLU	44	ARG	45'	ASN	292	ASN	292’					58	GLU	59'	ARG	GLU	58	ARG	59’	GLN	291	ASN	292'	GLU	282’	LYS	284	GLU	44	ARG	45'	GLU	44'	LYS	52
	GLU	58	LYS	52'	GLU	44'	ARG	45	GLN	305	LYS	310’					65	GLN	66'	ARG	GLU	72	ARG	73’	ASN	292	GLN	291'					GLU	44'	ARG	45	GLU	51	ARG	45'
	GLU	58	ARG	59'	GLU	44'	LYS	52	GLU	282’	ARG	277					72	GLU	73'	ARG	GLU	37’	ARG	38	THR	298	ARG	303'					GLU	44'	LYS	52	GLU	51	LYS	52'
	GLN	65	ARG	59'	GLU	51	ARG	45'	GLN	291’	LYS	289					37'	GLU	38	ARG	ASP	39’	ARG	38	GLN	305	ARG	303'					GLU	51	ARG	45'	GLU	51'	LYS	52
	GLN	65	ARG	66'	GLU	51'	LYS	52	GLN	291’	ASN	292					39'	ASP	38	ARG	GLU	44’	ARG	45	GLN	305	LYS	310'					GLU	51	LYS	52'	GLU	51'	ARG	59
	GLU	72	ARG	66'	GLU	51	LYS	52'	ASN	292’	GLN	291					44'	GLU	45	ARG	GLU	51’	LYS	52	GLN	308	LYS	310'					GLU	51'	LYS	52	GLU	58	LYS	52'
	GLU	72	ARG	73'	GLU	51'	ARG	59	ASN	292’	ASN	292					51'	GLU	52	LYS	GLU	58’	ARG	59	GLU	282'	ARG	277					GLU	51'	ARG	59	GLU	58	ARG	59'
	ASN	74	ARG	66'	GLU	58	LYS	52'									58'	GLU	59	ARG	GLU	72’	ARG	73	GLU	282'	ARG	280					GLU	58	LYS	52'	GLU	58'	ARG	59
	ASN	75	ARG	66'	GLU	58'	ARG	59									65'	GLN	66	ARG					GLU	282'	LYS	284					GLU	58	ARG	59'	GLU	58'	ARG	66
	ASN	75	ARG	73'	GLU	58	ARG	59'									72'	GLU	73	ARG					GLN	291'	LYS	289					GLU	58'	ARG	59	GLU	72	ARG	66'
	GLU	37'	ARG	38	GLU	58'	ARG	66									75'	ASN	73	ARG					GLN	291'	ASN	292					GLU	58'	ARG	66	GLU	72	ARG	73'
	GLU	37'	ARG	45	GLU	72	ARG	66'																	ASN	292'	GLN	291					GLN	65	ARG	66'	GLU	72'	ARG	73
	GLU	44'	ARG	45	GLU	72'	ARG	73																	ASN	292'	ASN	292					GLN	65'	ARG	66
	GLU	44'	LYS	52	GLU	72	ARG	73'																	GLN	305'	ARG	303					GLN	65'	ARG	73
	GLU	51'	LYS	52																													THR	68'	ARG	73
	GLU	51'	ARG	59																													GLU	72	ARG	66'
	GLU	58'	ARG	59																													GLU	72	ARG	73'
	GLU	58'	ARG	66																													GLU	72'	ARG	73
	GLN	65'	ARG	66																													ASN	75	ARG	73'
	GLN	65'	ARG	73																													ASN	75'	ARG	73
	GLU	72'	ARG	73
	ASN	74'	ASN	75
	ILE	77'	ARG	73
	ILE	77'	ASN	74
	ILE	77'	ASN	75
