# Supplementary material for: Alanine Zipper-Like Coiled-Coil Domains Are Necessary for Homotypic Dimerization of Plant GAGA-Factors in the Nucleus and Nucleolus
Source: PLoS One. 2011 Feb 10;6(2):e16070. doi: 10.1371/journal.pone.0016070 (PMC3037368; doi:10.1371/journal.pone.0016070)
Supplement: Table S2 — Binding free energy components of the dimmers. The calculated binding free energies are listed. Values have been inferred from 5 ns of 19.5ns production run and are given in kcal mol−1. (XLS) [file pone.0016070.s013.xls]

## Sheet: binding energies
	BPC6		c-Jun		BPC6-LEU		c-Jun-ALA		BPC6 (register-3)
	Mean	SD	Mean	SD	Mean	SD	Mean	SD	Mean	SD
HELE	-736.99	35.44	628.31	58.46	-475.39	40.23	608.44	61.88	-675.09	41.19
HVDW	-122.79	8.27	-99.81	4.61	-90.62	8.06	-82.09	5.94	-108.1	6.99
HGAS	-859.78	34.26	528.51	58.21	-566.01	38.28	526.35	62.42	-783.19	39.81
PBSUR	-20.13	0.93	-15.75	0.43	-18.37	0.85	-13.82	0.8	-19.21	0.58
PBCAL	751.37	31.07	-593.4	55.58	468.43	34.51	-569.48	59.29	691.25	38.03
PBSOL	731.23	31.08	-609.1	55.67	450.06	34.51	-583.3	59.16	672.03	37.91
PBELE	14.38	12.38	34.93	7.02	-6.96	11.71	38.96	6.76	16.15	12.49
PBTOT	-128.55	11.59	-80.62	6.4	-115.95	7.57	-56.95	7.2	-111.16	10.2
TSTRA	-14.71	0	-14.74	0	-14.76	0	-14.71	0	-14.71	0
TSROT	-14.5	0.02	-14.48	0.02	-14.47	0.01	-14.42	0.03	-14.42	0.01
TSVIB	-54.72	3.69	-29.17	3.56	-39.87	2.72	-22.8	3.92	-42.21	3.66
TSTOT	-83.93	3.69	-58.38	3.56	-69.1	2.73	-51.93	3.92	-71.34	3.67
ΔGBinding	-44.62		-22.24		-46.85		-5.02		-39.82
